# Supplementary material for: In vivo expansion of functionally integrated GABAergic interneurons by targeted increase in neural progenitors
Source: EMBO J. 2018 May 4;37(13):e98163. doi: 10.15252/embj.201798163 (PMC6028031; doi:10.15252/embj.201798163)
Supplement: Supplementary file 2 — Movies EV1–EV6 [file EMBJ-37-e98163-s002.zip]

Archive with 25 entries (24 files):
- Shaw_et_al_EV_Movie_1_(ctr)_legend.docx
- Shaw_et_al_EV_Movie_1_(ctr).avi
- Shaw_et_al_EV_Movie_2_(exp)_legend.docx
- Shaw_et_al_EV_Movie_2_(exp).avi
- Shaw_et_al_EV_Movie_3_(ctr)_legend.docx
- Shaw_et_al_EV_Movie_3_(ctr).avi
- Shaw_et_al_EV_Movie_4_(exp)_legend.docx
- Shaw_et_al_EV_Movie_4_(exp).avi
- Shaw_et_al_EV_Movie_5_(ctr)_legend.docx
- Shaw_et_al_EV_Movie_5_(ctr).avi
- Shaw_et_al_EV_Movie_6_(exp)_legend.docx
- Shaw_et_al_EV_Movie_6_(exp).avi
- __MACOSX/
- __MACOSX/._Shaw_et_al_EV_Movie_1_(ctr)_legend.docx
- __MACOSX/._Shaw_et_al_EV_Movie_1_(ctr).avi
- __MACOSX/._Shaw_et_al_EV_Movie_2_(exp)_legend.docx
- __MACOSX/._Shaw_et_al_EV_Movie_2_(exp).avi
- __MACOSX/._Shaw_et_al_EV_Movie_3_(ctr)_legend.docx
- __MACOSX/._Shaw_et_al_EV_Movie_3_(ctr).avi
- __MACOSX/._Shaw_et_al_EV_Movie_4_(exp)_legend.docx
- __MACOSX/._Shaw_et_al_EV_Movie_4_(exp).avi
- __MACOSX/._Shaw_et_al_EV_Movie_5_(ctr)_legend.docx
- __MACOSX/._Shaw_et_al_EV_Movie_5_(ctr).avi
- __MACOSX/._Shaw_et_al_EV_Movie_6_(exp)_legend.docx
- __MACOSX/._Shaw_et_al_EV_Movie_6_(exp).avi
