# Supplementary material for: In vivo expansion of functionally integrated GABAergic interneurons by targeted increase in neural progenitors
Source: EMBO J. 2018 May 4;37(13):e98163. doi: 10.15252/embj.201798163 (PMC6028031; doi:10.15252/embj.201798163)
Supplement: Supplementary file 3 — Source Data for Expanded View [file EMBJ-37-e98163-s007.zip]

Archive with 7 entries (6 files):
- Figure_EV1E_source_data.xlsx
- Figure_EV2C_source_data.xlsx
- Figure_EV2E_source_data.xlsx
- __MACOSX/
- __MACOSX/._Figure_EV1E_source_data.xlsx
- __MACOSX/._Figure_EV2C_source_data.xlsx
- __MACOSX/._Figure_EV2E_source_data.xlsx
