# Supplementary material for: In vivo expansion of functionally integrated GABAergic interneurons by targeted increase in neural progenitors
Source: EMBO J. 2018 May 4;37(13):e98163. doi: 10.15252/embj.201798163 (PMC6028031; doi:10.15252/embj.201798163)
Supplement: Supplementary file 3 — Source Data for Expanded View [file EMBJ-37-e98163-s007.zip › Figure_EV1E_source_data.xlsx]

## Sheet: Sheet1
	Stalled (single cell clone, which is Dpn+)												Ectopic NSCs (multiple Dpn+ cells)												WT-looking (single Dpn+ cell plus Dpn- cells)
pros17 L2	0	0	0	0	0	0	0	0	0	1			7	6	3	5	11	4	12	11	11	20			0	0	0	0	0	0	0	0	0	0
pros17 ML3	0	0	1	0	0	0	0	0	1				0	0	0	0	0	16	5	0	0				3	0	0	0	0	0	0	0	0
miraL44 L2	1	1	0	2	0	1	1	0	0	0			3	12	8	7	12	22	4	6	6	2			3	0	4	2	4	1	5	2	2	3
miraL44 ML3	4	0	0	1	1	1	0	1	1	0	1	3	1	0	0	7	2	6	2	2	1	3	0	2	1	0	0	0	2	2	6	8	5	7	4	3
pros1L32 L2	1	1	0	0	0	1	0						3	7	11	7	2	3	4						3	1	2	6	0	0	3
pros1L32 ML3	2	0	1	1	2	2	0						6	1	2	2	3	2	0						1	0	3	3	3	0	0
miraYY227 L2	1	2	0	1	1	2	0	1	0	0			1	1	8	1	3	3	4	3	7	3			3	1	3	3	3	1	1	0	1	3
miraYY227 ML3	0	2	0	1	2	1	1	0	2	2			1	2	0	1	0	0	6	1	0	0			2	0	2	2	1	2	0	2	0	1
