# Supplementary material for: In vivo expansion of functionally integrated GABAergic interneurons by targeted increase in neural progenitors
Source: EMBO J. 2018 May 4;37(13):e98163. doi: 10.15252/embj.201798163 (PMC6028031; doi:10.15252/embj.201798163)
Supplement: Supplementary file 3 — Source Data for Expanded View [file EMBJ-37-e98163-s007.zip › Figure_EV2C_source_data.xlsx]

## Sheet: Sheet1
ProsRNAi	Temp	Brain lobe	Dpn+	Dpn-
KK	25	1	272	937
		2	705	1604
		3	451	1058
		4	320	957
		5	679	1316
		Average	485.4	1174.4
		STDEV	199.866	283.627
		SEM	89.3827	126.842
	Temp	Brain lobe	Dpn+	Dpn-
	22	1	22	436
		2	19	678
		3	14	429
		4	17	356
		5	18	398
		6	23	714
		Average	18.8333	501.833
		STDEV	3.3116	153.452
		SEM	1.48099	68.6256
