# Supplementary material for: In vivo expansion of functionally integrated GABAergic interneurons by targeted increase in neural progenitors
Source: EMBO J. 2018 May 4;37(13):e98163. doi: 10.15252/embj.201798163 (PMC6028031; doi:10.15252/embj.201798163)
Supplement: Supplementary file 3 — Source Data for Expanded View [file EMBJ-37-e98163-s007.zip › Figure_EV2E_source_data.xlsx]

## Sheet: Sheet1
	en>Dcr-2,mCD8::GFP											en>Dcr-2,mCD8::GFP,prosRNAiLH
25 degrees						18 degrees						25 degrees						29 degrees
EL3	EL3 + 12hrs	ML3	ML3 + 12hrs	WL3		EL3	EL3 + 12hrs	ML3	ML3 + 12hrs	WL3		EL3	EL3 + 12hrs	ML3	ML3 + 12hrs	WL3		EL3	EL3 + 12hrs	ML3	ML3 + 12hrs	WL3
											Number of Dpn+ cells
2	2	2	2	2		2	2	16	6	12		7	15	31	23	29		12	7	130	166	754
2	2	2	2	2		2	6	11	12	12		10	20	23	24	33		8	13	76	164	600
2	2	2	2	2		8	6	3	9	9		9	18	22	15	35		9	15	129	167	885
2	2	2	2	2		3	13	10	9	8		12	17	37	23	34			19	114	434	1037
2			2	2		3	12	7	11	13		12	31	37	25	24			31	322	444
2			2	2		15	4	12	9	21		12	29	17	35	25			21	345	375
2			2	2		7	7	9	14			8	27	33	17				21		267
2			2	2		6	11	7	9			12	21	52	21						309
			2	2		12	2	8	15				11	17	18						494
				2				11	18				34	29	17						400
				2					16					20	24						359
																					424
																					506
											Number of Dpn- cells
30	29	42	49	91		64	70	222	110	272		13	26	75	417	1166		15	60	171	270	3398
24	32	42	48	75		68	103	200	140	366		17	54	78	675	1335		6	66	167	125	794
26	22	46	51	78		116	124	112	163	384		9	36	91	400	1722		18	54	156	244	1019
28	30	35	49	90		78	145	193	203	200		12	23	69	515	1195			50	238	533	2408
30			54	63		79	162	229	324	216		10	76	110	802	1007			61	144	1003
25			64	45		82	78	169	300	274		8	32	105	596	906			97	336	765
22			58	70		55	123	214	204			8	36	65	430				42		893
22			56	77		144	244	266	174			9	30	90	503						361
			71	68		120	98	171	280				67	207	557						1006
				52				266	238				43	225	479						846
				78					310					567	535						733
																					773
																					1113
