# Supplementary material for: In vivo expansion of functionally integrated GABAergic interneurons by targeted increase in neural progenitors
Source: EMBO J. 2018 May 4;37(13):e98163. doi: 10.15252/embj.201798163 (PMC6028031; doi:10.15252/embj.201798163)
Supplement: Supplementary file 5 — Source Data for Figure 2 [file EMBJ-37-e98163-s003.xlsx]

## Sheet: Figure 2B SD
	Temp (oC)	No. DPN +ve DAL cells												No DPN -ve DAL cells
en>Dcr-2,mCD8::GFP	Any	2	2	2	2	2	2	2	2	2	2	2	2	182	213	150	156	180	126	90	140	154	136	103	156
en>Dcr-2,mCD8::GFP,prosRNAiLH	18oC	12	12	9	8	6	3	7	3	3	9			272	366	384	200	163	150	149	112	88	272
en>Dcr-2,mCD8::GFP,prosRNAiLH	25oC	29	33	35	34	24	25							1166	1335	1722	1195	1007	906
en>Dcr-2,mCD8::GFP,prosRNAiLH	29oC	754	600	865	1037									3398	794	1019	2130

## Sheet: Figure 2F SD
			No. Dpn +ve DAL cells
	en>Dcr-2,mCD8::GFP				en>Dcr-2,mCD8::GFP,prosRNAiLH
WPP	24hrs APF	48hrs APF	72hrs APF	WPP	24hrs APF	48hrs APF	72hrs APF
2	2	0	0	29	12	32	0
2	1	0	0	33	14	27	0
2	1	0	0	35	7	7	0
2	2	0	0	34	5	4	0
2	1	0	0	24	12	0	0
2	2	0	0	25	13	0	0
2	2	0	0		27	0	0
2	1	0	0		23	0	0
2	0		0		28	0	0
2	1		0		41	0	0
2	1				4	0
2	1				2	0
2	1				17	1
2					18	0
					9	0
					8	2
						1
						0
						0
						12
						0
						1
						22
						1
						0
						51
						3
						8
						0
						1
						5
						5
						4
						4
