# Supplementary material for: In vivo expansion of functionally integrated GABAergic interneurons by targeted increase in neural progenitors
Source: EMBO J. 2018 May 4;37(13):e98163. doi: 10.15252/embj.201798163 (PMC6028031; doi:10.15252/embj.201798163)
Supplement: Supplementary file 6 — Source Data for Figure 3 [file EMBJ-37-e98163-s004.xlsx]

## Sheet: Fig 3A SD
	en>Dcr-2,mDC8::GFP				en>Dcr-2,mCD8::GFP,prosRNAiLH
	L2F	L2S	L3F	L3S	L2F	L2S	L3F	L3S
	Raw data (a.u.)
	15318.1	11466.7	18421.8	20359.7	43229.4	8782.11	81543.3	127204
	19705	10055.8	29059.9	36746.1	90616.8	8709.35	99926.9	129676
	12764	12294.9	24307.7	21159.8	69850.5	6835.13	166672	131822
	11969	10630.6	22686.5	27035.9	89918.9	6768.56	61659.5	119226
	34354.7	14580.4	24349.5	26937.8	18647.2	10730.9	62921.7	28401.9
	20106.7	8529.58	14899.3	19406.5	47656.1	11291.1	47546.3	26514.3
	22321.2	13024.1	17486.6	23294	33241.9	15680.7	115224	130655
	35159.4	12844.8		21203.7	59731	10698.7	93323.5	112755
	23072.9	12877.8		28697.2	33999.8	14196.1	62854.5	88604.8
	18548.4	11406.8		34164.2	62738.7	8994.3	77023.3
	21590.2	10336.7		26657.9	53277.1	10887.4	87855.1
	20349.7	10176.5			117486	12582.1	69407.5
	21229.8	10336.7			154482	12103.2	76384.3
	22744	10176.5			181681	25831.4
	21247.4	9582.45			162366	24120
		9717.88			152151
Average L2F:	21365.4
	Fold Change relative to Average L2F
	0.716959	0.536694	0.862224	0.952931	2.02334	0.411044	3.81661	5.95377
	0.922287	0.470659	1.36014	1.71989	4.24129	0.407638	4.67705	6.06943
	0.597415	0.57546	1.13771	0.990378	3.26933	0.319916	7.80104	6.16988
	0.560207	0.497564	1.06184	1.26541	4.20862	0.3168	2.88595	5.58035
	1.60796	0.682431	1.13967	1.26082	0.872775	0.502255	2.94503	1.32934
	0.94109	0.399224	0.697359	0.908313	2.23053	0.528479	2.22539	1.24099
	1.04473	0.609587	0.818453	1.09027	1.55588	0.733929	5.393	6.11527
	1.64563	0.601198		0.992433	2.79569	0.500749	4.36798	5.27746
	1.07992	0.602742		1.34316	1.59135	0.664444	2.94189	4.14712
	0.868152	0.533894		1.59905	2.93647	0.420975	3.60505
	1.01052	0.483806		1.24771	2.49362	0.509579	4.11203
	0.952463	0.47631			5.4989	0.588904	3.2486
	0.993655	0.483806			7.23049	0.566487	3.57515
	1.06453	0.47631			8.50354	1.20903
	0.994479	0.448504			7.59948	1.12893
		0.454842			7.12137

## Sheet: Fig 3B SD
1 = Svp detected
0 = Svp not detected
WT		10 hrs before	Moult	10hrs after		prosRNAi		10 hrs before	Moult	10 hrs after		WT Percentage/brain		10 hrs before	Moult	10hrs after		Pros Percentage/brain		10 hrs before	Moult	10hrs after
CNS 1	Nb 1	0	1	0		CNS 1	Nb 1	0	1	0		CNS 1		0	100	0		CNS 1		0	100	23
	Nb 2	0	1	0			Nb 2	0	1	0		CNS 2		0	50	0		CNS 2		0	100	0
CNS 2	Nb 1	0	1	0			Nb 3	0	1	1		CNS 3		0	100	0		CNS 3		0	100	40
	Nb 2	0	0	0			Nb 4	0	1	0		CNS 4		0	100	0		CNS 4		0	100	33
CNS 3	Nb 1	0	1	0			Nb 5	0	1	0		CNS 5		0	100	50		CNS 5		0	100	7
	Nb 2	0	1	0			Nb 6	0	1	1		CNS 6		0	100	50		CNS 6		0	100	27
CNS 4	Nb 1	0	1	0			Nb 7	0	1	1		CNS 7		50	100	0		CNS 7		0	100	0
	Nb 2	0	1	0			Nb 8	0	1	0		CNS 8		0	100	50		CNS 8		0	100	0
CNS 5	Nb 1	0	1	1			Nb 9		1	0		CNS 9		0	100	0		CNS 9		0	100	0
	Nb 2	0	1	0			Nb 10		1	0		CNS 10		0	100	50		CNS 10		25	100	0
CNS 6	Nb 1	0	1	1			Nb 11			0
	Nb 2	0	1	0			Nb 12			0		Average:		5	95	20				2.5	100	13
CNS 7	Nb 1	0	1	0			Nb 13			0
	Nb 2	1	1	0		CNS 2	Nb 1	0	1	0
CNS 8	Nb 1	0	1	1			Nb 2	0	1	0
	Nb 2	0	1	0			Nb 3	0	1	0
CNS 9	Nb 1	0	1	0			Nb 4	0	1	0
	Nb 2	0	1	0			Nb 5		1	0
CNS 10	Nb 1	0	1	1			Nb 6		1	0
	Nb 2	0	1	0		CNS 3	Nb 1	0	1	0
							Nb 2	0	1	1
							Nb 3	0	1	0
							Nb 4	0	1	0
							Nb 5		1	1
							Nb 6		1
						CNS 4	Nb 1	0	1	0
							Nb 2	0	1	0
							Nb 3	0	1	1
							Nb 4	0	1
							Nb 5	0	1
							Nb 6	0	1
							Nb 7	0	1
						CNS 5	Nb 1	0	1	0
							Nb 2	0	1	0
							Nb 3	0	1	0
							Nb 4	0	1	1
							Nb 5		1	0
							Nb 6		1	0
							Nb 7		1	0
							Nb 8		1	0
							Nb 9		1	0
							Nb 10		1	0
							Nb 11		1	0
							Nb 12		1	0
							Nb 13		1	0
							Nb 14			0
						CNS 6	Nb 1	0	1	0
							Nb 2	0	1	0
							Nb 3	0	1	1
							Nb 4	0	1	1
							Nb 5	0	1	0
							Nb 6		1	0
							Nb 7		1	0
							Nb 8		1	1
							Nb 9		1	0
							Nb 10		1	0
							Nb 11		1	0
						CNS 7	Nb 1	0	1	0
							Nb 2	0	1	0
							Nb 3	0	1	0
							Nb 4	0	1	0
							Nb 5	0
							Nb 6	0
							Nb 7	0
							Nb 8	0
						CNS 8	Nb 1	0	1	0
							Nb 2	0	1	0
							Nb 3	0	1	0
							Nb 4	0	1	0
							Nb 5	0	1	0
							Nb 6	0		0
							Nb 7	0		0
							Nb 8	0		0
							Nb 9	0		0
						CNS 9	Nb 1	0	1	0
							Nb 2	0	1	0
							Nb 3	0	1	0
							Nb 4	0	1	0
							Nb 5	0	1	0
							Nb 6	0	1	0
							Nb 7	0	1	0
							Nb 8	0		0
							Nb 9	0		0
							Nb 10	0		0
							Nb 11			0
							Nb 12			0
							Nb 13			0
							Nb 14			0
							Nb 15			0
						CNS 10	Nb 1	0	1	0
							Nb 2	0	1	0
							Nb 3	0	1	0
							Nb 4	1	1	0
							Nb 5		1	0
							Nb 6		1	1
							Nb 7		1	0
							Nb 8		1	0
							Nb 9			1
							Nb 10			0
							Nb 11			0
