# Supplementary material for: In vivo expansion of functionally integrated GABAergic interneurons by targeted increase in neural progenitors
Source: EMBO J. 2018 May 4;37(13):e98163. doi: 10.15252/embj.201798163 (PMC6028031; doi:10.15252/embj.201798163)
Supplement: Supplementary file 7 — Source Data for Figure 4 [file EMBJ-37-e98163-s005.zip]

Archive with 3 entries (3 files):
- embj201798163-sup-0006-SDataFig4Dexp.xlsx
- embj201798163-sup-0004-SDataFig4D.xlsx
- embj201798163-sup-0005-SDataFig4Dctr.xlsx
