# Supplementary material for: In vivo expansion of functionally integrated GABAergic interneurons by targeted increase in neural progenitors
Source: EMBO J. 2018 May 4;37(13):e98163. doi: 10.15252/embj.201798163 (PMC6028031; doi:10.15252/embj.201798163)
Supplement: Supplementary file 8 — Source Data for Figure 5 [file EMBJ-37-e98163-s006.xlsx]

## Sheet: Sheet1
		Metric Name	Percent Active				Metric Name	Overall Average Speed				Metric Name	Active Average Speed				Metric Name	Percent Inactive				Metric Name	Active Duration				Metric Name	Inactive Duration				Metric Name	Displacement				Metric Name	Activity Initiation				Metric Name	Mean Bout Length				Metric Name	Inter-Bout Interval
		P-Value Significance	0.017				P-Value Significance	0.017				P-Value Significance	0.05				P-Value Significance	0.017				P-Value Significance	0.017				P-Value Significance	0.017				P-Value Significance	0.017				P-Value Significance	0.017				P-Value Significance	0.017				P-Value Significance	0.017
		Comparison Test Type	K-W				Comparison Test Type	K-W				Comparison Test Type	ANOVA				Comparison Test Type	K-W				Comparison Test Type	K-W				Comparison Test Type	K-W				Comparison Test Type	K-W				Comparison Test Type	K-W				Comparison Test Type	K-W				Comparison Test Type	K-W
		P-Values	Pros-RNAi control	en-Gal control	Experimental		P-Values	Pros-RNAi control	en-Gal control	Experimental		P-Values	Pros-RNAi control	en-Gal control	Experimental		P-Values	Pros-RNAi control	en-Gal control	Experimental		P-Values	Pros-RNAi control	en-Gal control	Experimental		P-Values	Pros-RNAi control	en-Gal control	Experimental		P-Values	Pros-RNAi control	en-Gal control	Experimental		P-Values	Pros-RNAi control	en-Gal control	Experimental		P-Values	Pros-RNAi control	en-Gal control	Experimental		P-Values	Pros-RNAi control	en-Gal control
		Pros-RNAi control	N/A	0.0034	0.0327		Pros-RNAi control	N/A	0.0046	0.0642		Pros-RNAi control	N/A	0.0025	0.7804		Pros-RNAi control	N/A	0.0034	0.0327		Pros-RNAi control	N/A	0.0034	0.0327		Pros-RNAi control	N/A	0.0034	0.0327		Pros-RNAi control	N/A	0.0031	0.0413		Pros-RNAi control	N/A	0.0011	0.3672		Pros-RNAi control	N/A	0.0011	0.3672		Pros-RNAi control	N/A	0.0142
		en-Gal control	0.0034	N/A	0.2114		en-Gal control	0.0046	N/A	0.15		en-Gal control	0.0025	N/A	0.0167		en-Gal control	0.0034	N/A	0.2114		en-Gal control	0.0034	N/A	0.2114		en-Gal control	0.0034	N/A	0.2114		en-Gal control	0.0031	N/A	0.0791		en-Gal control	0.0011	N/A	0.013		en-Gal control	0.0011	N/A	0.013		en-Gal control	0.0142	N/A
		Experimental	0.0327	0.2114	N/A		Experimental	0.0642	0.15	N/A		Experimental	0.7804	0.0167	N/A		Experimental	0.0327	0.2114	N/A		Experimental	0.0327	0.2114	N/A		Experimental	0.0327	0.2114	N/A		Experimental	0.0413	0.0791	N/A		Experimental	0.3672	0.013	N/A		Experimental	0.3672	0.013	N/A		Experimental	0.013	0.937
		Significance	Pros-RNAi control	en-Gal control	Experimental		Significance	Pros-RNAi control	en-Gal control	Experimental		Significance	Pros-RNAi control	en-Gal control	Experimental		Significance	Pros-RNAi control	en-Gal control	Experimental		Significance	Pros-RNAi control	en-Gal control	Experimental		Significance	Pros-RNAi control	en-Gal control	Experimental		Significance	Pros-RNAi control	en-Gal control	Experimental		Significance	Pros-RNAi control	en-Gal control	Experimental		Significance	Pros-RNAi control	en-Gal control	Experimental		Significance	Pros-RNAi control	en-Gal control
		Pros-RNAi control	NS	S	NS		Pros-RNAi control	NS	S	NS		Pros-RNAi control	NS	S	NS		Pros-RNAi control	NS	S	NS		Pros-RNAi control	NS	S	NS		Pros-RNAi control	NS	S	NS		Pros-RNAi control	NS	S	NS		Pros-RNAi control	NS	S	NS		Pros-RNAi control	NS	S	NS		Pros-RNAi control	NS	S
		en-Gal control	S	NS	NS		en-Gal control	S	NS	NS		en-Gal control	S	NS	S		en-Gal control	S	NS	NS		en-Gal control	S	NS	NS		en-Gal control	S	NS	NS		en-Gal control	S	NS	NS		en-Gal control	S	NS	S		en-Gal control	S	NS	S		en-Gal control	S	NS
		Experimental	NS	NS	NS		Experimental	NS	NS	NS		Experimental	NS	S	NS		Experimental	NS	NS	NS		Experimental	NS	NS	NS		Experimental	NS	NS	NS		Experimental	NS	NS	NS		Experimental	NS	S	NS		Experimental	NS	S	NS		Experimental	S	NS
		Percent Active (Mean)	7.4981	18.3446	14.4275		Overall Average Speed (Mean)	0.7268	1.7774	1.2668		Active Average Speed (Mean)	5.5475	7.6802	5.9539		Percent Inactive (Mean)	92.5019	81.6554	85.5725		Active Duration (Mean)	4.4988	11.0068	8.6565		Inactive Duration (Mean)	55.5012	48.9932	51.3435		Displacement (Mean)	2.0711	5.8867	3.9369		Activity Initiation (Mean)	1.5015	0.6385	1.1726		Mean Bout Length (Mean)	0.9648	2.1064	1.2151		Inter-Bout Interval (Mean)	81.1379	16.7855
		Percent Active (SEM)	3.0583	4.8682	4.8423		Overall Average Speed (SEM)	0.2545	0.464	0.3948		Active Average Speed (SEM)	0.4518	0.3965	0.4316		Percent Inactive (SEM)	3.0583	4.8682	4.8423		Active Duration (SEM)	1.835	2.9209	2.9054		Inactive Duration (SEM)	1.835	2.9209	2.9054		Displacement (SEM)	0.9084	1.6793	1.4306		Activity Initiation (SEM)	0.2268	0.0835	0.1487		Mean Bout Length (SEM)	0.1378	0.2973	0.1926		Inter-Bout Interval (SEM)	31.802	3.59
		Percent Active (Median)	1.064	7.787	4.2199		Overall Average Speed (Median)	0.2673	0.7438	0.4301		Active Average Speed (Median)	5.4174	7.4573	5.3464		Percent Inactive (Median)	98.936	92.213	95.7801		Active Duration (Median)	0.6384	4.6722	2.5319		Inactive Duration (Median)	59.3616	55.3278	57.4681		Displacement (Median)	0.2028	2.0879	0.9069		Activity Initiation (Median)	1.1406	0.5788	1.2252		Mean Bout Length (Median)	0.878	1.7309	0.8174		Inter-Bout Interval (Median)	54.0575	12.3974
		Percent Active (Lower Quartile)	0.4445	2.8559	1.7613		Overall Average Speed (Lower Quartile)	0.1608	0.3148	0.2503		Active Average Speed (Lower Quartile)	4.5353	6.9005	4.5417		Percent Inactive (Lower Quartile)	92.977	63.3404	84.7594		Active Duration (Lower Quartile)	0.2667	1.7135	1.0568		Inactive Duration (Lower Quartile)	55.7862	38.0042	50.8557		Displacement (Lower Quartile)	0.0754	0.5553	0.3092		Activity Initiation (Lower Quartile)	0.7586	0.388	0.6932		Mean Bout Length (Lower Quartile)	0.4487	1.1788	0.6637		Inter-Bout Interval (Lower Quartile)	12.2173	6.0291
		Percent Active (Upper Quartile)	7.023	36.6596	15.2406		Overall Average Speed (Upper Quartile)	0.6566	3.4612	1.236		Active Average Speed (Upper Quartile)	6.479	8.8048	7.4295		Percent Inactive (Upper Quartile)	99.5555	97.1441	98.2387		Active Duration (Upper Quartile)	4.2138	21.9958	9.1443		Inactive Duration (Upper Quartile)	59.7333	58.2865	58.9432		Displacement (Upper Quartile)	1.623	11.976	3.6145		Activity Initiation (Upper Quartile)	2.2288	0.8483	1.5066		Mean Bout Length (Upper Quartile)	1.3182	2.5772	1.4426		Inter-Bout Interva (Upper Quartile)	77.795	23.0287
		Raw Values	Pros-RNAi control	en-Gal control	Experimental		Raw Values	Pros-RNAi control	en-Gal control	Experimental		Raw Values	Pros-RNAi control	en-Gal control	Experimental		Raw Values	Pros-RNAi control	en-Gal control	Experimental		Raw Values	Pros-RNAi control	en-Gal control	Experimental		Raw Values	Pros-RNAi control	en-Gal control	Experimental		Raw Values	Pros-RNAi control	en-Gal control	Experimental		Raw Values	Pros-RNAi control	en-Gal control	Experimental		Raw Values	Pros-RNAi control	en-Gal control	Experimental		Raw Values	Pros-RNAi control	en-Gal control
Fly #	1		0.05	1.3168	0.739			0.0772	0.2409	0.1903			2.7026	4.0916	3.3156			63.2237	35.5928	30.0645			0.03	0.7901	0.4434			37.9342	21.3557	18.0387			0.0056	0.3396	0.0932			0.4522	0.1932	0.3496			0.2861	0.612	0.4223			1.8964	1.7815
	2		0.0945	1.7669	0.9057			0.1119	0.2478	0.2002			2.8029	4.8168	3.495			64.7516	47.0441	53.4337			0.0567	1.0601	0.5434			38.851	28.2265	32.0602			0.0094	0.4186	0.1551			0.4638	0.2243	0.3587			0.2893	0.9112	0.4241			3.1899	2.0857
	3		0.1222	1.9613	1.1612			0.1273	0.2711	0.2235			3.1255	6.1055	4.2893			66.5574	49.311	54.2616			0.0733	1.1768	0.6967			39.9344	29.5866	32.557			0.0119	0.431	0.2209			0.6616	0.2754	0.3811			0.4002	1.1424	0.5621			3.4566	3.9347
	4		0.3889	2.2391	1.3001			0.1475	0.2817	0.2318			3.2095	6.7492	4.4565			90.9823	61.2457	65.0739			0.2334	1.3435	0.7801			54.5894	36.7474	39.0443			0.0628	0.4685	0.2479			0.7412	0.3164	0.5162			0.4105	1.1747	0.6272			7.9732	4.6132
	5		0.4445	2.8559	1.7613			0.1608	0.3148	0.2503			4.5353	6.9005	4.5417			92.977	63.3404	84.7594			0.2667	1.7135	1.0568			55.7862	38.0042	50.8557			0.0754	0.5553	0.3092			0.7586	0.388	0.6932			0.4487	1.1788	0.6637			12.2173	6.0291
	6		0.4612	4.7839	1.8891			0.1722	0.3733	0.2522			4.5589	7.1637	4.5639			95.944	80.0422	86.5541			0.2767	2.8703	1.1335			57.5664	48.0253	51.9324			0.077	0.825	0.366			0.8392	0.401	0.6967			0.5255	1.2979	0.6847			17.5206	7.8582
	7		0.5445	5.5339	2.2891			0.1836	0.5847	0.2691			4.7953	7.3547	4.755			97.4442	86.1874	93.4771			0.3267	3.3204	1.3735			58.4665	51.7124	56.0862			0.0904	1.576	0.399			0.8982	0.5278	0.7017			0.6582	1.3586	0.7151			21.8896	8.3555
	8		0.7779	5.9562	3.2392			0.1945	0.6116	0.3216			5.036	7.359	5.3231			98.1665	89.021	94.4049			0.4667	3.5737	1.9435			58.8999	53.4126	56.643			0.1427	1.6969	0.4017			0.9588	0.5316	1.1014			0.6973	1.5037	0.7178			30.7022	9.0265
	9		0.9779	7.7064	3.4004			0.2616	0.7284	0.4236			5.0993	7.3637	5.3321			98.8499	92.1325	94.9606			0.5867	4.6238	2.0402			59.3099	55.2795	56.9763			0.1868	2.0386	0.7732			1.0972	0.554	1.1782			0.8446	1.6569	0.786			47.5939	12.1143
	10		1.1501	7.8675	5.0394			0.2729	0.7592	0.4366			5.7355	7.5509	5.3607			99.0221	92.2936	96.5996			0.6901	4.7205	3.0237			59.4133	55.3762	57.9598			0.2189	2.1372	1.0407			1.184	0.6035	1.2723			0.9114	1.8049	0.8488			60.5212	12.6804
	11		1.8335	10.979	5.5951			0.2751	0.9093	0.4776			6.2259	7.9111	6.3062			99.2221	94.0438	96.7608			1.1001	6.5874	3.357			59.5333	56.4263	58.0565			0.4619	2.6644	1.0592			1.4341	0.665	1.3932			1.0429	1.8812	0.9079			65.5437	13.9576
	12		2.5558	13.8126	6.5229			0.2863	1.2111	0.5443			6.3797	8.5023	6.5944			99.4555	94.4661	97.7109			1.5335	8.2876	3.9138			59.6733	56.6796	58.6265			0.5528	3.9305	1.0766			1.5193	0.7361	1.3985			1.1133	1.8948	1.4251			65.9083	16.9332
	13		4.056	19.9578	13.4459			0.3519	1.9055	1.11			6.4251	8.5355	7.0392			99.5388	95.2161	98.1109			2.4336	11.9747	8.0676			59.7233	57.1297	58.8665			0.8366	6.373	3.4003			1.9029	0.7705	1.4604			1.1917	2.494	1.4353			66.6907	16.9769
	14		7.023	36.6596	15.2406			0.6566	3.4612	1.236			6.479	8.8048	7.4295			99.5555	97.1441	98.2387			4.2138	21.9958	9.1443			59.7333	58.2865	58.9432			1.623	11.976	3.6145			2.2288	0.8483	1.5066			1.3182	2.5772	1.4426			77.795	23.0287
	15		9.0177	38.7543	34.9261			0.7117	4.2066	3.2028			7.2984	8.8717	7.8491			99.6111	97.7609	98.6999			5.4106	23.2526	20.9557			59.7666	58.6565	59.2199			2.068	14.7543	11.088			2.4363	0.8513	1.5943			1.3491	3.1604	1.9372			121.206	28.9358
	16		33.4426	50.689	45.7384			2.6756	4.6185	3.663			7.9253	9.078	8.7676			99.8778	98.0387	98.8388			20.0656	30.4134	27.443			59.9267	58.8232	59.3033			8.7717	16.0532	12.4426			2.4987	0.8754	1.779			1.5114	3.6311	2.6239			125.282	37.4505
	17		35.2484	52.9559	46.5663			3.072	5.593	4.1596			8.3789	10.5026	8.821			99.9055	98.2331	99.0943			21.149	31.7735	27.9398			59.9433	58.9399	59.4566			10.4883	19.7038	14.4259			3.4571	1.0974	2.3579			2.1562	4.4589	2.7877			138.274	37.4651
	18		36.7763	64.4072	69.9355			3.3443	5.6741	5.6097			9.1422	10.5813	8.9303			99.95	98.6832	99.261			22.0658	38.6443	41.9613			59.97	59.2099	59.5566			11.597	20.0185	19.7508			3.4956	1.6341	2.368			2.2115	5.1758	2.8601			592.822	58.9113
[truncated: 1 more columns]
